# Supplementary material for: Metabolic Blockade-Based Genome Mining of Sea Anemone-Associated Streptomyces sp. S1502 Identifies Atypical Angucyclines WS-5995 A–E: Isolation, Identification, Biosynthetic Investigation, and Bioactivities
Source: Mar Drugs. 2024 Apr 25;22(5):195. doi: 10.3390/md22050195 (PMC11122949; doi:10.3390/md22050195)
Supplement: Supplementary file 1 [file marinedrugs-22-00195-s001.zip]

Archive with 1 entries (1 files):
- marinedrugs-2960565-supplementary.pdf
